# Supplementary material for: CD147 Is Essential for the Development of Psoriasis via the Induction of Th17 Cell Differentiation
Source: Int J Mol Sci. 2021 Dec 24;23(1):177. doi: 10.3390/ijms23010177 (PMC8745261; doi:10.3390/ijms23010177)
Supplement: Supplementary file 1 [file ijms-23-00177-s001.zip]

Archive with 1 entries (1 files):
- ijms-1506454-supplementary.pdf
